# Supplementary material for: A Packed-Type Reconfigurable Air Filtration System for Removal of Particulate Matter and HCHO
Source: Polymers (Basel). 2025 Dec 15;17(24):3312. doi: 10.3390/polym17243312 (PMC12736461; doi:10.3390/polym17243312)
Supplement: Supplementary file 1 [file polymers-17-03312-s001.zip]

Archive with 1 entries (1 files):
- polymers-3989525-supplementary.pdf
